# Supplementary material for: Algorithm for sample availability prediction in a hospital-based epidemiological study spreadsheet-based sample availability calculator
Source: Sci Rep. 2022 Feb 3;12:1860. doi: 10.1038/s41598-021-03399-1 (PMC8814063; doi:10.1038/s41598-021-03399-1)
Supplement: Supplementary file 1 — Supplementary Information. [file 41598_2021_3399_MOESM1_ESM.xlsx]

## Sheet: Sheet1
			Spreadsheet represent the Sample Availability Calculator (SAC) for genotyping (Hospital based study)
					Please do enter the value in the orange color box.
					Note	Don’t change the red color values								Hours calculation					Sex Prevalance
		Total population	Percent	Prevalance (%)		Representation	Remaining	%	0.01
		5555555	100	1		55555.6	5.5e+06	99	55555.6									Male	0	0
																		Female	0	0
		Stratification (Hospital numbers)						Sub Stratification of Hospitals (5)												Male	Female
		numbers of hospitals		1 hospital/ year				Each hospital/year										Strata	No. of Hos	0	0
	∆	100		555.556					111.111				We only do samping for couple of hours						1 day	0	0
																			1 hr	0	0
					Adjusted probability										Enter Hour				1 month	0	0
		1 day		1.52207				1 day	0.304414					Strat	0	0			1 year	0	0
		1 hours		0.0634196			Hrs	1	0.0126839					Sub	0	0
		1 month		1.71233			Month	1	0.342466
		1 year		20.5479	Total samples required			1year	4.10959				Strat	1 month		0
														1 year		0		Sub-Strata	Each Hos/yr	0	0
				Probabilty of having Sample Number if knowing Prevalance and Population Size.															1 day	0	0
													Sub	1 month		0			1 hr	0	0
					Probability	Strata	Sub-Strata		Time	Strata	Sub-Strata			1 year		0			1 month	0	0
					%	3.69863	3.69863			0	0								1 year	0	0
					Probability	0.0369863	0.0369863			0	0
	About
	This sample size calculator gives Probablity of availability of samples.
	It is based on the total population size, prevalance of diseases and number of hospitals under study.
